# Supplementary material for: Deep learning-based classifier for carcinoma of unknown primary using methylation quantitative trait loci
Source: J Neuropathol Exp Neurol. 2024 Nov 28;84(2):147–54. doi: 10.1093/jnen/nlae123 (PMC11747144; doi:10.1093/jnen/nlae123)
Supplement: nlae123_Supplementary_Data [file nlae123_supplementary_data.zip]

Archive with 5 entries (4 files):
- nlae123_Supplementary_Data/
- nlae123_Supplementary_Data/Supp Figure 1.tiff
- nlae123_Supplementary_Data/Supplemental Table 3.docx
- nlae123_Supplementary_Data/Walker_et_al_JNEN_Supplemental_Table_1.docx
- nlae123_Supplementary_Data/Walker_et_al_JNEN_Supplemental_Table_2.docx
